# Supplementary material for: L-Carnitine Is Involved in Hyperbaric Oxygen-Mediated Therapeutic Effects in High Fat Diet-Induced Lipid Metabolism Dysfunction
Source: Molecules. 2020 Jan 1;25(1):176. doi: 10.3390/molecules25010176 (PMC6982999; doi:10.3390/molecules25010176)
Supplement: Supplementary file 1 [file molecules-25-00176-s001.zip]

Archive with 2 entries (2 files):
- Supplementary material 1.pdf
- Supplementary material 2.pdf
